# Supplementary material for: Comparative Effects of Thymoquinone, Tranexamic Acid, and Porcine Dermal Collagen on Seroma Formation and Tissue Remodeling After Mastectomy in a Rat Model
Source: Medicina (Kaunas). 2026 Jun 24;62(7):1228. doi: 10.3390/medicina62071228 (PMC13413573; doi:10.3390/medicina62071228)
Supplement: Supplementary file 1 [file medicina-62-01228-s001.zip]

Archive with 1 entries (1 files):
- medicina-4329314-supplementary.pdf
